# Supplementary material for: Composition and Dominance of Edible and Inedible Phytoplankton Predict Responses of Baltic Sea Summer Communities to Elevated Temperature and CO2
Source: Microorganisms. 2021 Nov 4;9(11):2294. doi: 10.3390/microorganisms9112294 (PMC8621663; doi:10.3390/microorganisms9112294)
Supplement: Supplementary file 1 [file microorganisms-09-02294-s001.zip]

Archive with 2 entries (2 files):
- microorganisms_1390211 Supplementary figures.pdf
- microorganisms_1390211_Supplement Tables_statistical analyses_review_15.10.21.pdf
